# Supplementary material for: LABA/LAMA fixed-dose combinations versus LAMA monotherapy in the prevention of COPD exacerbations: a systematic review and meta-analysis
Source: Ther Adv Respir Dis. 2020 Jul 9;14:1753466620937194. doi: 10.1177/1753466620937194 (PMC7350046; doi:10.1177/1753466620937194)
Supplement: Supplemental_Figures – Supplemental material for LABA/LAMA fixed-dose combinations versus LAMA monotherapy in the prevention of COPD exacerbations: a systematic review and meta-analysis [file Supplemental_Figures.zip]

Archive with 10 entries (10 files):
- Figure S1.jpg
- Figure S10.jpg
- FIgure S2.jpg
- Figure S3.jpg
- Figure S4.jpg
- Figure S5.jpg
- Figure S6.jpg
- Figure S7.jpg
- Figure S8.jpg
- Figure S9.jpg
